# Supplementary material for: Thyroid Hormone Induces Oral Cancer Growth via the PD-L1-Dependent Signaling Pathway
Source: Cells. 2022 Sep 29;11(19):3050. doi: 10.3390/cells11193050 (PMC9563246; doi:10.3390/cells11193050)
Supplement: Supplementary file 1 [file cells-11-03050-s001.zip]

Archive with 1 entries (1 files):
- cells-1863033-supplementary.pdf
